# Supplementary material for: 3,3′-Diindolylmethane Supplementation Maintains Oocyte Quality by Reducing Oxidative Stress and CEP-1/p53-Mediated Regulation of Germ Cells in a Reproductively Aged Caenorhabditis elegans Model
Source: Antioxidants (Basel). 2022 May 11;11(5):950. doi: 10.3390/antiox11050950 (PMC9137721; doi:10.3390/antiox11050950)
Supplement: Supplementary file 1 [file antioxidants-11-00950-s001.zip]

Archive with 6 entries (6 files):
- Fig S1.TIF
- Fig S2.TIF
- Fig S3.TIF
- Fig S4.TIF
- Fig S5.TIF
- Fig S6.TIF
